# Supplementary material for: Activation of mGlu2 Receptors Rescues Persistent Post-Methamphetamine Deficit in Object-in-Place Recognition Memory
Source: Brain Sci. 2026 Jun 28;16(7):682. doi: 10.3390/brainsci16070682 (PMC13406505; doi:10.3390/brainsci16070682)
Supplement: Supplementary file 1 [file brainsci-16-00682-s001.zip]

Archive with 1 entries (1 files):
- brainsci-4344562-supplementary.pdf
